# Supplementary material for: Mycobacterium tuberculosis PE_PGRS38 Enhances Intracellular Survival of Mycobacteria by Inhibiting TLR4/NF-κB-Dependent Inflammation and Apoptosis of the Host
Source: Biology (Basel). 2024 Apr 30;13(5):313. doi: 10.3390/biology13050313 (PMC11118070; doi:10.3390/biology13050313)
Supplement: Supplementary file 1 [file biology-13-00313-s001.zip]

Archive with 1 entries (1 files):
- biology-2905602-supplementary.pdf
